# Supplementary material for: Adding Flavours: Use of and Attitudes towards Sauces and Seasonings in a Sample of Community-Dwelling UK Older Adults
Source: Foods. 2021 Nov 17;10(11):2828. doi: 10.3390/foods10112828 (PMC8619839; doi:10.3390/foods10112828)
Supplement: Supplementary file 1 [file foods-10-02828-s001.zip]

Archive with 1 entries (1 files):
- foods-1472999-supplementary.pdf
